# Supplementary material for: Surface Modification of ZrO2 Nanoparticles with TEOS to Prepare Transparent ZrO2@SiO2-PDMS Nanocomposite Films with Adjustable Refractive Indices
Source: Nanomaterials (Basel). 2022 Jul 6;12(14):2328. doi: 10.3390/nano12142328 (PMC9320452; doi:10.3390/nano12142328)
Supplement: Supplementary file 1 [file nanomaterials-12-02328-s001.zip]

Archive with 1 entries (1 files):
- nanomaterials-1797755-supplementary.pdf
